# Supplementary material for: Real-time and high precision feature matching between blur aerial images
Source: PLoS One. 2022 Sep 19;17(9):e0274773. doi: 10.1371/journal.pone.0274773 (PMC9484699; doi:10.1371/journal.pone.0274773)
Supplement: S1 Data — (ZIP) [file pone.0274773.s001.zip › dataset/EO.txt]

17-2388	3866 31430.476932 371797.392 3868312.395 3453.378 47.72303 8.69491 -173.38322 34.94922616 109.59598085
17-2389	3867 31430.676933 371809.500 3868312.399 3453.377 50.73189 9.06140 -173.55924 34.94922773 109.59611342
17-2390	3868 31430.876933 371821.608 3868312.410 3453.374 53.71281 9.39281 -173.76391 34.94922936 109.59624598
17-2391	3869 31432.694076 371931.667 3868312.534 3453.250 25.00802 3.23711 -172.90607 34.94924441 109.59745096
17-2392	3870 31432.894077 371943.781 3868312.555 3453.246 27.81552 3.90245 -172.91354 34.94924613 109.59758359
17-2393	3871 31433.094078 371955.894 3868312.576 3453.244 30.69921 4.61672 -172.96447 34.94924785 109.59771621
17-2394	3872 31433.294079 371968.008 3868312.597 3453.243 33.62170 5.35801 -173.05019 34.94924957 109.59784884
17-2395	3873 31433.494079 371980.122 3868312.616 3453.240 36.51997 6.11581 -173.13260 34.94925127 109.59798147
17-2396	3874 31433.694080 371992.238 3868312.632 3453.235 39.45603 6.90219 -173.22141 34.94925295 109.59811412
17-2397	3875 31433.894081 372004.355 3868312.646 3453.227 42.38111 7.75039 -173.32409 34.94925460 109.59824678
17-2398	3876 31434.094082 372016.475 3868312.656 3453.219 45.29962 8.36676 -173.42893 34.94925623 109.59837948
17-2399	3877 31434.294083 372028.596 3868312.662 3453.211 48.27652 8.77233 -173.56561 34.94925781 109.59851218
17-2400	3878 31434.494084 372040.719 3868312.663 3453.204 51.26921 9.11406 -173.73829 34.94925935 109.59864491
